# Supplementary material for: Cubic-Phase Metasurface for Three-Dimensional Optical Manipulation
Source: Nanomaterials (Basel). 2021 Jun 30;11(7):1730. doi: 10.3390/nano11071730 (PMC8308168; doi:10.3390/nano11071730)
Supplement: Supplementary file 1 [file nanomaterials-11-01730-s001.zip]

Archive with 5 entries (5 files):
- nanomaterials-1276694-supplementary.pdf
- S1.mp4
- S2.mp4
- S3.mp4
- S4.mp4
